# Supplementary material for: Macrophage Migration Inhibitory Factor in Psoroptes ovis: Molecular Characterization and Potential Role in Eosinophil Accumulation of Skin in Rabbit and Its Implication in the Host–Parasite Interaction
Source: Int J Mol Sci. 2023 Mar 22;24(6):5985. doi: 10.3390/ijms24065985 (PMC10059829; doi:10.3390/ijms24065985)
Supplement: Supplementary file 1 [file ijms-24-05985-s001.zip]

Archive with 1 entries (1 files):
- ijms-2267860-supplementary.pdf
